# Supplementary material for: High glucose promotes macrophage switching to the M1 phenotype via the downregulation of STAT-3 mediated autophagy
Source: PLoS One. 2024 Dec 31;19(12):e0314974. doi: 10.1371/journal.pone.0314974 (PMC11687880; doi:10.1371/journal.pone.0314974)
Supplement: S1 Raw data — (XLSX) [file pone.0314974.s001.xlsx]

## Sheet: Fig.1 
Fig.1A								Fig.1D				Fig.1H
BW	NC			DKD				PAS	NC	DKD		INOS	NC	DKD
0	6.2	0.5	8	6.5	0.8	8			10.18	35.19			0.31	0.912
2	6.2	0.9	8	27.4	3.9	8			9.02	33.01			0.29	1.03
4	6.3	0.7	8	27	3.3	8			11.18	36.31			0.33	0.95
6	6.2	0.6	8	27.3	2.9	8			11.19	36.21
8	6.4	0.8	8	27	3.8	8			12.1	34.93		Fig.1I
10	6.1	0.8	8	26.6	2.8	8			10.48	35.32		TNFα	NC	DKD
12(w)	6.5	0.6	8	25.2	2.9	8							0.391	1.162
								Fig.1E					0.321	1.134
								CD68	NC	DKD			0.402	1.185
									1.92	7.35
									1.21	8.02
Fig.1B									1.021	6.9		Fig.1J
BG	NC			DKD					0.67	7.738		MR	NC	DKD
0	220.725	10.2894	8	219.938	10.0969	8			2.67	8.839			0.731	0.351
2	230.775	9.52257	8	217.412	7.36739	8			1.37	6.038			0.837	0.271
4	235.387	9.4007	8	213.581	7.70517	8							0.636	0.471
6	247.625	11.5741	8	220.438	5.89507	8		Fig.1F
8	264.206	6.20661	8	223.569	13.3281	8		CD86	NC	DKD		Fig.1K
10	280.95	7.29045	8	223.081	7.02113	8			1.518	8.461		ARG-1	NC	DKD
12(w)	308.425	8.06056	8	224.544	7.7647	8			1.028	7.319			1.13	0.75
									1.682	9.029			1.24	0.87
									1.593	8.036			1.09	0.68
									1.583	9.047
									1.218	7.631

## Sheet: Fig.2
Fig.2B	cd68/inos	NC	DKD	Fig.2D	CD68/MR	NC	DKD	Fig.2F	CD68/ARG-1	NC	DKD	Fig.2H	CD68/pstat3	NC	DKD
		2.1	9.5			2	0.5			2.9	1.05			2.5	8.55
		1.6	8.9			1.8	0.46			3	1.45			2.73	8.48
		3.02	8.5			1.6	0.36			3.12	1.22			2.1	7.72
		2.21	9.19			3	0.61			2.58	0.88			3.01	6.81
		1.37	8.8			1.3	0.8			3.57	0.86			1.03	9.47
		2.1	9			1.5	0.51			2.01	1.12			2.44	8.47

## Sheet: Fig.3
lc3	NC	HG	M1	M2	Mannitol
Fig.3B	0.517	0.314	0.193	0.926	0.5627
	0.493	0.384	0.179	0.862	0.514
	0.573	0.301	0.183	0.739	0.572
beclin-1	NC	HG	M1	M2	Mannitol
Fig.3C	0.68	0.31	0.109	0.591	0.562
	0.61	0.4	0.104	0.515	0.581
	0.59	0.29	0.093	0.613	0.521
inos	NC	HG	M1	M2	Mannitol
Fig.3D	0.471	0.761	0.99	0.234	0.416
	0.473	0.802	1.038	0.244	0.427
	0.461	0.723	0.983	0.211	0.394
mr	NC	HG	M1	M2	Mannitol
Fig.3E	0.568	0.294	0.1	0.93	0.471
	0.571	0.31	0.193	1.01	0.571
	0.571	0.279	0.093	0.94	0.56
p-stat-3	NC	HG	M1	M2	Mannitol
Fig.3F	1.03	0.34	0.284	1.04	1.028
	1.07	0.41	0.301	1.061	1.03
	1.01	0.24	0.236	0.937	0.99

## Sheet: Fig.4
Fig.4B							Fig.4H
lc3	NC	HG	HG+SA	SA	Mannitol		lc3	NC	HG	HG+Rapa	Rapa	Mannitol
	0.712	0.341	1.02	1.371	0.836			0.78	0.42	0.89	1.213	0.862
	0.692	0.4193	1.103	1.418	0.836			0.819	0.351	0.9762	1.411	0.881
	0.862	0.361	1.05	1.374	0.916			0.791	0.491	0.894	1.448	0.781
Fig.4C							Fig.4I
beclin-1	NC	HG	HG+SA	SA	Mannitol		beclin-1	NC	HG	HG+Rapa	Rapa	Mannitol
	0.672	0.361	1.017	1.384	0.762			0.57	0.28	0.827	1.039	0.352
	0.715	0.371	1.18	1.461	0.741			0.49	0.163	0.917	1.194	0.402
	0.573	0.313	1.091	1.208	0.702			0.596	0.29	0.853	1.03	0.382
Fig.4D							Fig.4J
inos	NC	HG	HG+SA	SA	Mannitol		inos	NC	HG	HG+Rapa	Rapa	Mannitol
	0.752	1.273	0.896	0.517	0.622			0.71	1.13	0.571	0.251	0.622
	0.731	1.301	0.926	0.581	0.638			0.719	1.193	0.591	0.24	0.612
	0.793	1.29	0.78	0.571	0.591			0.791	1.201	0.471	0.294	0.571
Fig.4E							Fig.4K
mr	NC	HG	HG+SA	SA	Mannitol		mr	NC	HG	HG+Rapa	Rapa	Mannitol
	0.671	0.381	0.611	1.103	0.791			0.701	0.23923	0.568921	1.4102	0.622
	0.627	0.294	0.681	1.111	0.691			0.681	0.28	0.511	1.481	0.582
	0.715	0.311	0.601	1.129	0.631			0.711	0.201	0.571	1.501	0.61
Fig.4F							Fig.4L
p-stat-3	NC	HG	HG+SA	SA	Mannitol		p-stat-3	NC	HG	HG+Rapa	Rapa	Mannitol
	0.481	0.192	0.571	0.716	0.691			0.811	0.39923	0.2992	0.802	0.697622
	0.417	0.179	0.601	0.793	0.626			0.816	0.382	0.294	0.891	0.668
	0.341	0.201	0.581	0.692	0.61			0.791	0.381	0.284	0.793	0.691

## Sheet: Fig.6
Fig.6D									Fig.6B
inos	NC	HG	HG+SA	HG+Rapa	HG+SA+3MA	HG+Rapa+STAT3siRNA			STAT3	NC	NTC	1	2	3
	0.421	1.509	0.713	0.72	1.1722	0.813				0.918	0.89	0.283	0.471	0.618
	0.481	1.633	0.791	0.719	1.174	0.793				0.831	0.901	0.391	0.591	0.771
	0.411	1.482	0.743	0.73	1.201	0.721				0.891	0.889	0.171	0.561	0.798
Fig.6E
mr	NC	HG	HG+SA	HG+Rapa	HG+SA+3MA	HG+Rapa+STAT3siRNA
	0.51	0.1509	1.1793	1.182	0.622	0.613
	0.581	0.172	1.204	1.193	0.52	0.597
	0.492	0.173	1.182	1.141	0.601	0.567
Fig.6F
lc3	NC	HG	HG+SA	HG+Rapa	HG+SA+3MA	HG+Rapa+STAT3siRNA
	0.41	0.109	1.03	1.1382	0.312	0.313
	0.501	0.103	1.14	1.193	0.393	0.3
	0.481	0.11	1.17	1.201	0.294	0.28
Fig.6G
p-stat-3	NC	HG	HG+SA	HG+Rapa	HG+SA+3MA	HG+Rapa+STAT3siRNA
	0.81	0.319	1.33	0.382	1.12	0.213
	0.78	0.381	1.31	0.301	1.2	0.382
	0.77	0.27	1.42	0.331	1.24	0.28
